# Supplementary material for: T- and B-Cells in the Inner Invasive Margin of Hepatocellular Carcinoma after Resection Associate with Favorable Prognosis
Source: Cancers (Basel). 2022 Jan 25;14(3):604. doi: 10.3390/cancers14030604 (PMC8833821; doi:10.3390/cancers14030604)
Supplement: Supplementary file 1 [file cancers-14-00604-s001.zip]

Archive with 1 entries (1 files):
- cancers-1554696-supplementary.pdf
